# Supplementary material for: Antimicrobial resistance profiles and whole-genome sequence analysis of extended-spectrum β-lactamase (ESBL) production in commensal Escherichia coli from poultry in Türkiye
Source: PLoS One. 2026 Apr 8;21(4):e0344717. doi: 10.1371/journal.pone.0344717 (PMC13061169; doi:10.1371/journal.pone.0344717)
Supplement: S1 Table — (XLSX) [file pone.0344717.s001.xlsx]

## Sheet: Table S1
Table S1: WGS analysis of ESBL producing E. coli isolates.
Lab ID designation	BfR-23-MO00176	BfR- 23-MO00177	BfR-23-MO00178	BfR-23-MO00179	BfR-23-MO00180	BfR-23-MO00181	BfR-23-MO00182	BfR-23-MO00282	BfR-23-MO00185	BfR-23-MO00283	BfR-23-MO00186	BfR-23-MO00187	BfR-23-MO00285	BfR-23-MO00188	BfR-23-MO00189	BfR-23-MO00190	BfR-23-MO00194	BfR-23-MO00196	BfR-23-MO00198	BfR-23-MO00200	BfR-23-MO00201	BfR-23-MO00202	BfR-23-MO00203	BfR-23-MO00205	BfR-23-MO00206	BfR-23-MO00207	BfR-23-MO00286	BfR-23-MO00208	BfR-23-MO00209	BfR-23-MO00210	BfR-23-MO00211	BfR-23-MO00212	BfR-23-MO00213	BfR-23-MO00214	BfR-23-MO00215	BfR-23-MO00216	BfR-23-MO00217	BfR-23-MO00221	BfR-23-MO00222	BfR-23-MO00223	BfR-23-MO00224	BfR-23-MO00225	BfR-23-MO00226	BfR-23-MO00227	BfR-23-MO00228	BfR-23-MO00229	BfR-23-MO00230	BfR-23-MO00231	BfR-23-MO00233
Isolate No	E22/004	E22/009	E22/014	E22/017	E22/019	E22/031	E22/032	E22/059	E22/056	E22/061	E22/081	E22/096	E22/100	E22/112	E22/125	E22/131	E22/163	E22/173	E22/186	E22/203	E22/204	E22/211	E22/215	E22/218	E22/223	E22/259	E22/287	E22/288	E22/305	E22/308	E22/319	E22/349	E22/361	E22/364	E22/372	E22/383	E22/395	E22/427	E22/448	E22/454	E22/461	E22/474	E22/501	E22/550	E22/556	E22/561	E22/565	E22/567	E22/576
Bioproject no.	PRJNA1168892	PRJNA1168892	PRJNA1168892	PRJNA1168892	PRJNA1168892	PRJNA1168892	PRJNA1168892	PRJNA1168892	PRJNA1168892	PRJNA1168892	PRJNA1168892	PRJNA1168892	PRJNA1168892	PRJNA1168892	PRJNA1168892	PRJNA1168892	PRJNA1168892	PRJNA1168892	PRJNA1168892	PRJNA1168892	PRJNA1168892	PRJNA1168892	PRJNA1168892	PRJNA1168892	PRJNA1168892	PRJNA1168892	PRJNA1168892	PRJNA1168892	PRJNA1168892	PRJNA1168892	PRJNA1168892	PRJNA1168892	PRJNA1168892	PRJNA1168892	PRJNA1168892	PRJNA1168892	PRJNA1168892	PRJNA1168892	PRJNA1168892	PRJNA1168892	PRJNA1168892	PRJNA1168892	PRJNA1168892	PRJNA1168892	PRJNA1168892	PRJNA1168892	PRJNA1168892	PRJNA1168892	PRJNA1168892
Biosample no.	SAMN44060463	SAMN44274768	SAMN44274769	SAMN44274770	SAMN44274771	SAMN44274772	SAMN44274773	SAMN44274774	SAMN44274775	SAMN44274776	SAMN44274777	SAMN44274778	SAMN44274779	SAMN44274780	SAMN44274855	SAMN44274781	SAMN44274782	SAMN44274784	SAMN44274785	SAMN44274786	SAMN44274856	SAMN44274787	SAMN44274788	SAMN44274790	SAMN44274791	SAMN44274792	SAMN44274793	SAMN44274794	SAMN44274795	SAMN44274796	SAMN44274797	SAMN44274798	SAMN44274799	SAMN44274857	SAMN44274858	SAMN44274800	SAMN44274801	SAMN44274803	SAMN44274805	SAMN44274806	SAMN44274807	SAMN44274808	SAMN44274809	SAMN44274810	SAMN44274859	SAMN44274811	SAMN44274812	SAMN44274813	SAMN44274815
Accession no.		JBIFPC000000000	JBIFPD000000000	JBIFPE000000000	JBIFPF000000000	JBIFPG000000000	JBIFPH000000000	JBIFPI000000000	JBIFPJ000000000	JBIFPK000000000	JBIFPL000000000	JBIFPM000000000	JBIFPN000000000	JBIFPO000000000	JBIFSL000000000	JBIFPP000000000	JBIFPQ000000000	JBIFPS000000000	JBIFPT000000000	JBIFPU000000000	JBIFSM000000000	JBIFPV000000000	JBIFPW000000000	JBIFPY000000000	JBIFPZ000000000	JBIFQA000000000	JBIFQB000000000	JBIFQC000000000	JBIFQD000000000	JBIFQE000000000	JBIFQF000000000	JBIFQG000000000	JBIFQH000000000	JBIFSN000000000	JBIFSO000000000	JBIFQI000000000	JBIFQJ000000000	JBIFQL000000000	JBIFQN000000000	JBIFQO000000000	JBIFQP000000000	JBIFQQ000000000	JBIFQR000000000	JBIFQS000000000	JBIFSP000000000	JBIFQT000000000	JBIFQU000000000	JBIFQV000000000	JBIFQX000000000
Company/Farm Number/ Sample	A/1/A1	A/1/A9	A/2/B4	A/2/B7	A/2/B9	A/4/D1	A/4/D2	A/6/F9	A/6/F6	A/7/G1	A/13/M4	A/8/H10	A/9/I7	A/14/N2	A/9/I5	A/13/M2	A/19/T8	A/17/R8	A/15/O1	A/20/Ö8	A/20/Ö9	A/21/U6	A/21/U10	A/24/V4	A/24/V9	A/22/Ü1	A/23/Y9	A/23/Y10	B/1/1.7	B/1/1.9	B/7/7.8	B/9/9.9	B/14/14.6	B/11/11.1	B/12/12.5	B/13.13.8	B/17/17.3	B/20/20.10	B/17/17.6	B/20/20.5	B/6/6.8	B/20/20.6	B/24/24.7	C/2/B4	C/3/C2	C/3/C8	C/4/D2	C/4/D4	C/5/E4
Genome size (bp)	47393	52486	51185	51115	52990	53628	52941	55346	51465	55306	55715	53467	53181	53194	53170	55937	50811	53569	51612	53574	54489	52418	55301	55519	52855	48806	54412	52686	52144	55695	53057	56017	53910	54672	52673	54368	52979	53503	54021	54395	54011	54019	57870	54027	51353	56131	51452	53650	51406
GC content (%)	50.7	50.4	50.7	50.6	50.5	50.5	50.3	50.6	50.4	50.6	50.4	50.4	50.3	50.3	50.3	50.4	50.5	50.5	50.4	50.5	50.5	50.6	50.2	50.4	50.3	60.6	50.2	50.6	50.4	50.6	50.4	50.3	50.4	50.5	50.8	50.2	50.4	50.2	50.2	50.2	50.2	50.2	50.4	50.2	50.6	50.3	50.3	50.3	50.3
Genes (total)		5,133	5,099	5,089	5,382	5,503	5,344	5,513	5,014	5,470	5,888	5,311	5,229	5,221	5,218	5,921	5,101	5,272	5,049	5,264	5,364	5,266	5,501	5,865	5,312	4,818	5,362	5,132	5,105	5,766	5,214	5,523	5,251	5,549	5,308	5,332	5,125	5,337	5,289	5,335	5,293	5,292	5,942	5,299	5,216	5,697	5,163	5,446	5,288
CDS (total)		5,031	4,996	4,988	5,278	5,402	5,243	5,419	4,905	5,376	5,771	5,208	5,125	5,114	5,115	5,807	5,000	5,176	4,943	5,163	5,258	5,160	5,394	5,753	5,213	4,723	5,255	5,042	4,997	5,657	5,111	5,425	5,149	5,450	5,207	5,220	5,021	5,238	5,180	5,225	5,182	5,183	5,831	5,191	5,117	5,599	5,061	5,348	5,173
Genes (coding)		4,744	4,790	4,781	5,050	5,235	4,903	5,158	4,720	5,113	5,488	4,917	4,916	4,905	4,909	5,510	4,762	4,966	4,758	4,951	5,009	4,900	5,116	5,441	4,988	4,578	5,059	4,845	4,809	5,321	4,899	5,227	4,929	5,164	4,960	5,007	4,835	5,057	4,960	5,012	4,963	4,963	5,567	4,974	4,799	5,312	4,828	5,028	4,893
CDS (coding)		4,744	4,790	4,781	5,050	5,235	4,903	5,158	4,720	5,113	5,488	4,917	4,916	4,905	4,909	5,510	4,762	4,966	4,758	4,951	5,009	4,900	5,116	5,441	4,988	4,578	5,059	4,845	4,809	5,321	4,899	5,227	4,929	5,164	4,960	5,007	4,835	5,057	4,960	5,012	4,963	4,963	5,567	4,974	4,799	5,312	4,828	5,028	4,893
RNA genes (total)		102	103	101	104	101	101	94	109	94	117	103	104	107	103	114	101	96	106	101	106	106	107	112	99	95	107	90	108	109	103	98	102	99	101	112	104	99	109	110	111	109	111	108	99	98	102	98	115
rRNAs (total) 5S, 16S, 23S	4, 4, 4 (5S, 16S, 23S)	4, 5, 4 (5S, 16S, 23S)	3, 5, 2 (5S, 16S, 23S)	3, 3, 3 (5S, 16S, 23S)	3, 2, 6 (5S, 16S, 23S)	2, 4, 3 (5S, 16S, 23S)	4, 1, 3 (5S, 16S, 23S)	2, 6, 2 (5S, 16S, 23S)	3, 4, 8 (5S, 16S, 23S)	2, 6, 2 (5S, 16S, 23S)	5, 5, 8 (5S, 16S, 23S)	3, 4, 4 (5S, 16S, 23S)	5, 2, 2 (5S, 16S, 23S)	5, 4, 2 (5S, 16S, 23S)	4, 2, 2 (5S, 16S, 23S)	5, 5, 5 (5S, 16S, 23S)	4, 6, 3 (5S, 16S, 23S)	6, 3, 5 (5S, 16S, 23S)	3, 3, 8 (5S, 16S, 23S)	6, 3, 8 (5S, 16S, 23S)	3, 4, 8 (5S, 16S, 23S)	4, 3, 6 (5S, 16S, 23S)	3, 4, 4 (5S, 16S, 23S)	5, 5, 6 (5S, 16S, 23S)	3, 3, 6 (5S, 16S, 23S)	3, 3, 3 (5S, 16S, 23S)	3, 3, 8 (5S, 16S, 23S)	2, 3, 4 (5S, 16S, 23S)	2, 7, 7 (5S, 16S, 23S)	4, 6, 3 (5S, 16S, 23S)	2, 3, 7 (5S, 16S, 23S)	3, 1, 5 (5S, 16S, 23S)	5, 4, 8 (5S, 16S, 23S)	3, 4, 5 (5S, 16S, 23S)	3, 2, 7 (5S, 16S, 23S)	2, 5, 5 (5S, 16S, 23S)	3, 1, 5 (5S, 16S, 23S)	3, 4, 3 (5S, 16S, 23S)	3, 5, 3 (5S, 16S, 23S)	2, 5, 4 (5S, 16S, 23S)	2, 5, 6 (5S, 16S, 23S)	2, 5, 3 (5S, 16S, 23S)	4, 6, 9 (5S, 16S, 23S)	3, 5, 3 (5S, 16S, 23S)	3, 4, 2 (5S, 16S, 23S)	3, 4, 4 (5S, 16S, 23S)	4, 4, 4 (5S, 16S, 23S)	4, 1, 5 (5S, 16S, 23S)	2, 4, 3 (5S, 16S, 23S)
complete rRNAs	1 (5S)	2 (5S)	1, 1 (5S, 23S)	1, 1 (5S, 16S)	1 (5S)	2 (5S)	2, 1 (5S, 16S)	2 (5S)	1 (5S)	2 (5S)	1 (5S)	1 (5S)	1 (16S)		1, 1 (5S, 16S)	1 (5S)	2 (5S)	1, 1 (5S, 16S)	1 (5S)	1, 1 (5S, 16S)	1 (5S)	1, 1 (5S, 16S)	1 (16S)	1 (5S)	1 (5S)	1 (5S)	1 (5S)	2 (5S)	1 (5S)	2 (5S)	1 (5S)	1 (16S)	1 (5S)	1 (5S)	1 (5S)	1 (5S)	1 (16S)	2 (5S)	1 (5S)	1 (5S)	1 (5S)	1 (5S)	1 (5S)		1 (5S)	1 (16S)	2 (5S)	1, 1 (5S, 16S)	1, 1 (5S, 16S)
partial rRNAs	3, 4, 4 (5S, 16S, 23S)	2, 5, 4 (5S, 16S, 23S)	2, 5, 1 (5S, 16S, 23S)	2, 2, 3 (5S, 16S, 23S)	2, 2, 6 (5S, 16S, 23S)	4, 3 (16S, 23S)	2, 3 (5S, 23S)	6, 2 (16S, 23S)	2, 4, 8 (5S, 16S, 23S)	6, 2 (16S, 23S)	4, 5, 8 (5S, 16S, 23S)	2, 4, 4 (5S, 16S, 23S)	5, 1, 2 (5S, 16S, 23S)	5, 4, 2 (5S, 16S, 23S)	3, 1, 2 (5S, 16S, 23S)	4, 5, 5 (5S, 16S, 23S)	2, 6, 3 (5S, 16S, 23S)	5, 2, 5 (5S, 16S, 23S)	2, 3, 8 (5S, 16S, 23S)	5, 2, 8 (5S, 16S, 23S)	2, 4, 8 (5S, 16S, 23S)	3, 2, 6 (5S, 16S, 23S)	3, 3, 4 (5S, 16S, 23S)	4, 5, 6 (5S, 16S, 23S)	2, 3, 6 (5S, 16S, 23S)	2, 3, 3 (5S, 16S, 23S)	2, 3, 8 (5S, 16S, 23S)	3, 4 (16S, 23S)	1, 7, 7 (5S, 16S, 23S)	2, 6, 3 (5S, 16S, 23S)	1, 3, 7 (5S, 16S, 23S)	3, 5 (5S, 23S)	4, 4, 8 (5S, 16S, 23S)	2, 4, 5 (5S, 16S, 23S)	2, 2, 7 (5S, 16S, 23S)	1, 5, 5 (5S, 16S, 23S)	3, 5 (5S, 23S)	1, 4, 3 (5S, 16S, 23S)	2, 5, 3 (5S, 16S, 23S)	1, 5, 4 (5S, 16S, 23S)	1, 5, 6 (5S, 16S, 23S)	1, 5, 3 (5S, 16S, 23S)	3, 6, 9 (5S, 16S, 23S)	3, 5, 3 (5S, 16S, 23S)	2, 4, 2 (5S, 16S, 23S)	3, 3, 4 (5S, 16S, 23S)	2, 4, 4 (5S, 16S, 23S)	3, 5 (5S, 23S)	1, 3, 3 (5S, 16S, 23S)
ncRNAs	10	11	10	9	10	10	8	7	8	7	11	9	11	11	12	11	8	5	8	5	8	13	9	11	8	8	8	6	8	11	8	8	5	6	12	11	8	7	11	11	11	11	9	11	8	9	9	7	11
Pseudo Genes (total)	212	287	206	207	228	167	340	261	185	263	283	291	209	209	206	297	238	210	185	212	249	260	278	312	225	145	196	197	188	336	212	198	220	286	247	213	186	181	220	213	219	220	264	217	318	287	233	320	280
ambiguous residues	0 of 212	0 of 287	0 of 206	0 of 207	0 of 228	0 of 167	0 of 340	0 of 261	0 of 185	0 of 263	0 of 283	0 of 291	0 of 209	0 of 209	0 of 206	0 of 297	0 of 238	0 of 210	0 of 185	0 of 212	0 of 249	0 of 260	0 of 278	0 of 312	0 of 225	0 of 145	0 of 196	0 of 197	0 of 188	0 of 336	0 of 212	0 of 198	0 of 220	0 of 286	0 of 247	0 of 213	0 of 186	0 of 181	0 of 220	0 of 213	0 of 219	0 of 220	0 of 264	0 of 217	0 of 318	0 of 287	0 of 233	0 of 320	0 of 280
frameshifted	70 of 212	114 of 287	93 of 206	74 of 207	98 of 228	63 of 167	125 of 340	109 of 261	76 of 185	108 of 263	110 of 283	125 of 291	91 of 209	90 of 209	90 of 206	112 of 297	92 of 238	83 of 210	78 of 185	83 of 212	98 of 249	102 of 260	142 of 278	117 of 312	85 of 225	59 of 145	80 of 196	73 of 197	75 of 188	146 of 336	84 of 212	82 of 198	98 of 220	124 of 286	105 of 247	90 of 213	73 of 186	76 of 181	99 of 220	91 of 213	99 of 219	99 of 220	107 of 264	98 of 217	126 of 318	142 of 287	88 of 233	122 of 320	101 of 280
incomplete	147 of 212	192 of 287	131 of 206	130 of 207	137 of 228	107 of 167	241 of 340	174 of 261	129 of 185	176 of 263	176 of 283	182 of 291	139 of 209	140 of 209	136 of 206	188 of 297	156 of 238	137 of 210	126 of 185	139 of 212	172 of 249	165 of 260	167 of 278	203 of 312	134 of 225	83 of 145	134 of 196	129 of 197	131 of 188	211 of 336	148 of 212	140 of 198	150 of 220	192 of 286	148 of 247	142 of 213	134 of 186	119 of 181	140 of 220	141 of 213	139 of 219	140 of 220	176 of 264	138 of 217	212 of 318	175 of 287	147 of 233	217 of 320	206 of 280
internal stop	34 of 212	53 of 287	36 of 206	35 of 207	41 of 228	32 of 167	64 of 340	38 of 261	40 of 185	39 of 263	43 of 283	63 of 291	42 of 209	42 of 209	42 of 206	43 of 297	36 of 238	35 of 210	42 of 185	35 of 212	32 of 249	50 of 260	55 of 278	42 of 312	47 of 225	32 of 145	44 of 196	36 of 197	44 of 188	59 of 336	45 of 212	28 of 198	40 of 220	50 of 286	50 of 247	47 of 213	27 of 186	20 of 181	48 of 220	47 of 213	48 of 219	48 of 220	49 of 264	48 of 217	52 of 318	56 of 287	48 of 233	61 of 320	46 of 280
multiple problems	38 of 212	63 of 287	49 of 206	31 of 207	46 of 228	32 of 167	78 of 340	53 of 261	48 of 185	54 of 263	44 of 283	70 of 291	53 of 209	53 of 209	52 of 206	44 of 297	45 of 238	44 of 210	49 of 185	44 of 212	46 of 249	53 of 260	71 of 278	48 of 312	37 of 225	29 of 145	49 of 196	36 of 197	49 of 188	72 of 336	55 of 212	44 of 198	58 of 220	67 of 286	49 of 247	54 of 213	40 of 186	32 of 181	55 of 220	54 of 213	55 of 219	55 of 220	59 of 264	55 of 217	63 of 318	72 of 287	46 of 233	67 of 320	64 of 280
CRISPR Arrays	1	1	2	2	2	2	1	1	1	1	2	2	3	3	3	2	2	2	1	2	1	2	2	2	2	2	1	2	1	2	1	2	2	1	2	2	2		2	2	2	2	2	2	2	2	2	2	2
Clermont Type	A	A	B1	B1	B1	B1	A	E	D	E	A	B1	D	D	D	A	B1	F	D	F	D	A	E	A	B1	B1	D	E	D	A	D	E	F	F	G	D	E	F	D	D	D	D	D	D	A	E	A	A	A
Pathoprofile	n.d.	n.d.	n.d.	n.d.	n.d.	n.d.	n.d.	n.d.	n.d.	n.d.	n.d.	n.d.	n.d.	n.d.	n.d.	EAE	n.d.	n.d.	n.d.	n.d.	n.d.	n.d.	n.d.	eae	n.d.	n.d.	n.d.	n.d.	n.d.	n.d.	n.d.	n.d.	n.d.	n.d.	n.d.	n.d.	n.d.	n.d.	n.d.	n.d.	n.d.	n.d.	n.d.	n.d.	n.d.	n.d.	n.d.	n.d.	eae~nleB
Pathotype	n.d.	n.d.	n.d.	n.d.	n.d.	n.d.	n.d.	n.d.	n.d.	n.d.	n.d.	n.d.	n.d.	n.d.	n.d.	aEPEC	n.d.	n.d.	n.d.	n.d.	n.d.	n.d.	n.d.	Apec	n.d.	n.d.	n.d.	n.d.	n.d.	n.d.	n.d.	n.d.	n.d.	n.d.	n.d.	n.d.	n.d.	n.d.	n.d.	n.d.	n.d.	n.d.	n.d.	n.d.	n.d.	n.d.	n.d.	n.d.	aEPEC
Serotype
O-type	O100	ONovel32	O8	Onovel1	O18	O18	O18	O33	O38	O33	O136	O53	O102	O102	O153	O136	n.d.	O1	O3	O1	Onovel11	n.d.	O153	O136	n.d.	O141	O146	O109	O11	O117	O51	n.d.	O83	O153var1	O131	O23	O45	O11	O23	O23	O23	O23	O17	O23	O21	O153var1	O160	O25/Onovel31	O154
H-type	H30	H9	H30	H16	H49	H49	H11	H25	H39	H25	H26	H51	H9	H9	H9	H26	H30	H1	H16	H1	H28	H11	H16	H26	H37	H16	H16	H25	H4	H32	H16	H48	H42	H34	H4	H4	H48	H25	H4	H4	H4	H4	H18	H4	H16	H16	H4	H16	H51
MLST-type
cgMLST
MLST	746	744	1431	295	212	212	93	4274	1011	4274	189	155	38	38	38	189	156	624	1011	624	1011	665	770	189	58	1723	1011	57	1011	10	1011	219	1485	354	117	1882	219	457	1882	1882	1882	1882	69	1882	93	770	10	93	752
Plasmid incompatibility by groups	7	6	5	4	5	10	5	5	3	4	7	8	5	5	5	7	3	4	2	4	5	3	7	9	7	3	4	3	3	3	3	7	7	11	3	4	3	7	6	5	6	6	10	5	6	5	12	8	1
	IncFIC (FII)	IncFIC(FII)	IncI1(Alpha)	IncB/O/K/Z	IncHI2A	IncHI2	IncI2 (Delta)	IncFIC(FII)	IncFIB(pHCM2)	IncFIB(AP001918)	IncI1(Alpha)	p0111	pKPC-CAV1321	pKPC-CAV1321	pKPC-CAV1321	IncI1 (Alpha)	IncI1(Alpha)	IncFIC(FII)	IncFIB(pHCM2)	IncFIC(FII)	p0111	IncI1 (Alpha)	IncFIB(AP001918)	IncX4	IncHI2A	IncFII(pRSB107)	IncHI2A	IncFIC(FII)	IncFIB(pHCM2)	p0111	IncFIB(pHCM2)	p0111	IncY	IncB/O/K/Z	IncI1 (Alpha)	IncHI2A	IncFIB(pHCM2)	p0111	IncHI2	IncHI2A	IncHI2A	IncHI2	IncI2	IncHI2	IncFII	IncFIB(pHCM2)	IncHI2A	IncHI2A	IncFII(pCoo)
	IncX1	IncX1	IncFIC(FII)	IncFII (pSE11)	pKPC-CAV1321	pKPC-CAV1321	IncHI2	IncFIB(AP001918)	ColRNAI	IncFIC(FII)	IncY	IncFIB(AP001918)	IncHI2	IncHI2	IncHI2	IncY	IncFIC(FII)	IncFIB(AP001918)	ColRNAI	IncFIB(AP001918)	IncFIC(FII)	IncFIC(FII)	IncX1	IncI1 (Alpha)	IncI1 (Alpha)	IncFIB(AP001918)	pKPC-CAV1321	IncFIB(AP001918)	IncX4	IncB/O/K/Z	IncFIC(FII)	IncI1 (Alpha)	IncFIC(FII)	IncFIA	IncFIC(FII)	pKPC-CAV1321	p0111	IncP1	pKPC-CAV1321	IncHI2	pKPC-CAV1321	pKPC-CAV1321	p0111	pKPC-CAV1321	IncFIB(AP001918)	IncFIB(AP001918)	IncFII(29)pUTI89	pKPC-CAV1321
	IncFIB(AP001918)	IncFIB(AP001918)	IncFIB(AP001918)	p0111	IncHI2	Col440I	pKPC-CAV1321	ColRNAI	ColRNAI	Col(MG828)	IncFIB(pHCM2)	IncFIC(FII)	IncHI2A	IncHI2A	IncHI2A	IncFIB(pHCM2)	IncFIB(AP001918)	IncFIA		IncFIA	IncFIB(AP001918)	IncFIB(AP001918)	IncX3	IncFIC(FII)	IncFIB(AP001918)	ColRNAI	IncHI2	Col(MG828)	ColRNAI	ColRNAI	IncFIB(AP001918)	pKPC-CAV1321	IncFIA	IncFIB(AP001918)	IncFIB(AP001918)	IncHI2	IncX1	IncX1	IncHI2A	pKPC-CAV1321	IncHI2	IncHI2A	ColRNAI	IncHI2A	p0111	ColRNAI	pKPC-CAV1321	IncHI2
	ColRNAI	ColRNAI	ColRNAI	IncFIB(AP001918)	IncFIB (pB171)	ColRNAI	IncHI2A	Col(MG828)		Col(MG828)	IncFII	IncB/O/K/Z	Col440I	Col440I	Col440I	IncFII		ColpVC		ColpVC	IncI1 (Alpha)		ColRNAI	IncFII(29) PUTI89	IncFIC(FII)		IncFIB(pHCM2)					IncHI2	IncFIB(AP001918)	p0111		Col440I		IncFIB(AP001918)	ColRNAI	Col440I	Col440I	ColRNAI	IncFIA	ColRNAI	ColRNAI	Col8282	IncHI2	p0111
	Col156	Col156	Col440II		IncFII(29)pUTI89	IncHI2A	Col(MG828)	Col(MG828)			ColRNAI	ColRNAI	Col(MG828)	Col(MG828)	Col(MG828)	ColRNAI					Col8282		Col156	IncFIB(AP001918)	pKPC-CAV1321							IncHI2A	ColRNAI	Col440I				pKPC-2	ColRNAI	Col(MG828)	ColRNAI	ColRNAI	Col156	ColRNAI	IncHI1B(CIT)	Col(MG828)	IncX4	IncFIA
	ColRNAI	ColRNAI				ColRNAI					ColRNAI	ColRNAI				ColRNAI							ColpVC	IncY	IncHI2							Col156	Col(MP18)	ColRNAI				ColRNAI	Col440I		Col440I	Col440I	IncFIB(AP001918)		Col(MG828)		p0111	ColRNAI
	Col(MG828)	Col(MG828)				ColRNAI					Col(MG828)	Col(MG828)				Col(MG828)							Col(MG828)	ColRNAI	IncFIA							Col(MG828)	Col(MG828)	IncHI1B(CIT)				Col(MG828)					Col8282				ColRNAI	IncFIB(AP001918)
						Col440I						Col(MG828)												Col440I										Col440I									Col440I				Col156	Col(MP18)
						ColpVC																		Col(MG828)										Col8282									Col440II				ColRNAI
						Col(MG828)																												Col156									IncB/O/K/Z				Col440I
																																		Col(MG828)													Col(MG828)
																																															Col(MG828)
Antimicrobial resistances
Aminoglycoside	aph(3')-Ia	aadA5	aadA2	aph(6)-Id	aadA2	aadA1	aac(3)-Iıd	aadA1	aac(3)-Iıd	aadA1	ant(2'')-Ia	aadA1	aac(3)-Iıd	aac(3)-Iıd	aadA2	aph(3')-XV		n.d.	aph(3'')-Ib	n.d.	aadA1	aadA1	aph(3'')-Ib	aadA1	aadA1	n.d.	aac(3)-Iıd	aph(3'')-Ib	aac(3)-Iıd	aph(3'')-Ib	aac(3)-Iıd	aac(3)-Iıd	aph(3'')-Ib	aac(3)-Iıd	aadA1	aac(3)-Iıd	aadA1	aac(3)-Iıe	aac(3)-Iıd	aac(3)-Iıd	aac(3)-Iıd	aac(3)-Iıd	aadA1	aac(3)-Iıd	aadA1	aph(3'')-Ib	aac(3)-Iıd	aac(3)-Iıd	aph(3'')-Ib
	aac(3)-Iıe	aph(3'')-Ib	aadA1	aph(3'')-Ib	aac(3)-Iıd	aadA2	aadA1	aph(3'')-Ib	aadA2	aph(3'')-Ib	aph(3')-Ia	aph(3')-Ia	aadA1	aadA1	aadA5	ant(2'')-Ia		n.d.	aph(6)-Id		aadA2	ant(2'')-Ia	aph(6)-Id	aadA2	aadA2		aadA1	aph(6)-Id	aadA2	aph(6)-Id	aadA2	aadA1	aph(6)-Id	aadA1	aadA2	aadA1	aph(3'')-Ib	aadA1	aadA1	aadA	aadA1	aadA1	aadA2	aadA1	aph(3'')-Ib	aph(6)-Id	aadA1	aadA1	aph(6)-Id
	aadA1	aph(6)-Id			aadA5	aac(3)-Iıd	aadA2	aph(3')-Ia	aph(3'')-Ib	aph(6)-Id	aph(3')-XV		aadA2	aadA2	aac(3)-Iıd	aph(6)-Id						aph(3'')-Ib		ant(2'')-Ia	aph(3'')-Ib		aadA2		aph(3'')-Ib		aph(3'')-Ib	aadA2		aph(3'')-Ib	aph(3')-Ia	aadA2	aph(6)-Id	aadA2	aadA2	aadA2	aadA2	aadA2	aph(3'')-Ib	aadA2	aph(6)-Id		aadA2	aadA2
					aadA1	aadA5	aadA5	aph(6)-Id	aph(3')-Ia				aadA5	aadA5	aph(3')-Ia	aph(3'')-Ib						aph(3')-Ia		aph(3'')-Ib	aph(3')-Ia		aadA5		aph(6)-Id		aph(6)-Id	aadA5		aph(6)-Id		aadA5		aph(3'')-Ib	aadA5	aadA5	aadA5	aadA5x	aph(3')-Ia	aadA5			aadA5	aadA5
						aph(3')-Ia	aph(3')-Ia		aph(6)-Id				aph(3')-Ia	aph(3')-Ia	aadA1	aadA1						aph(6)-Id		aph(3')-Ia	aph(6)-Id		aph(3'')-Ib					aph(3'')-Ib				aph(3')-Ia		;aph(3')-Ia	aph(3')-Ia	aph(3')-Ia	aph(3')-Ia	aadA5	aph(6)-Id	aph(3')-Ia			aph(3'')-Ib	aph(3'')-Ib
																aadA2								aph(3')-XV			aph(3')-Ia					aph(6)-Id						aph(6)-Id				aph(3')-Ia					aph(3')-Ia	aph(6)-Id
																aph(3')-Ia								aph(6)-Id			aph(6)-Id																				aph(6)-Id
Beta-lactam	blaTEM-176	blaTEM-1B	blaCTX-M-15	blaTEM-1	blaTEM-1B	blaTEM-1B	blaTEM-1B	blaCTX-M-55	blaTEM-1B	blaCTX-M-55	blaCMY-2	blaTEM-1B	blaCMY-2	blaTEM-1B	blaTEM-1B	blaTEM-1B	blaTEM-1B	blaDHA-1	blaTEM-1B	blaDHA-1	blaCTX-M-8	blaCTX-M-1	blaCTX-M-55	blaCMY-2	blaTEM-1B	blaCTX-M-15	blaCTX-M-55	blaCTX-M-55	blaCTX-M-55	blaCTX-M-55	blaCTX-M-55	blaCMY-2	blaCTX-M-55	blaCMY-2	blaCTX-M-1	blaCTX-M-15	blaCTX-M-55	blaCTX-M-27	blaCTX-M-15	blaCTX-M-15	blaCTX-M-15	blaCTX-M-15	blaCMY-2	blaCTX-M-15	blaCTX-M-55	blaCTX-M-55	blaCMY-2	blaCMY-2	blaCTX-M-55
	blaCTXM-55	blaCTX-M-55		blaCMY-2	blaCMY-2	blaCTX-M-15	blaCMY-2		blaCTX-M-55		blaOXA-4	blaCTX-M-1	bla-TEM-1B	blaCMY-2	blaCMY-2	blaOXA-4			blaCTX-M-55					blaTEM-1B	blaCMY-2		bla-TEM-1B		blaTEM-1B		blaTEM-1B	blaTEM-1B	blaTEM-1B		blaTEM-1B	blaTEM-1B	blaTEM-1B		blaTEM-1B	blaTEM-1B	blaTEM-1B	blaTEM-1B	blaTEM-1B	blaTEM-1B	blaTEM-1B		blaTEM-1B
						blaCMY-2										blaCMY-2								blaOXA-4
Meropenem	n.d.	n.d.	n.d.	n.d.	n.d.		n.d.	n.d.	n.d.	n.d.	n.d.	n.d.	n.d.	n.d.	n.d.	n.d.	n.d.	n.d.	n.d.	n.d.	n.d	n.d.	n.d.	n.d.	n.d.	n.d.	n.d.	n.d.	n.d.	n.d.	n.d.	n.d.	n.d.	n.d.	n.d.	n.d.	n.d.	n.d.	n.d.	n.d.	n.d.	n.d.	n.d.	n.d.	n.d.	n.d.	n.d.	n.d.	n.d.
Colistin	n.d.	n.d.	pmrB p.Y358N	n.d.	n.d.	n.d.	n.d.	n.d.	n.d.	n.d.	n.d	n.d.	n.d.	n.d.	n.d.	n.d.	n.d.	n.d.	n.d.	n.d.	n.d.	n.d.	n.d.	n.d.	n.d.	n.d.	n.d.	n.d.	n.d.	n.d.	n.d.	n.d.	n.d.	n.d.	n.d.	n.d.	n.d.	n.d.	n.d.	n.d.	n.d.	n.d.	mcr 1.1	n.d.	n.d.	n.d.	n.d.	n.d.	n.d.
Fluoroquinolone	qnrS1	parC p.A56T	gyrA p.D87N	n.d.	gyrA p.S83L	qnrS1	gyrA p.D87N	parC p.S80I	gyrA p.D87N	parC p.S80I	parC p.S80R	gyrA p.D87N	qnrB19	qnrB19	qnrB19	parC p.S80R	gyrA p.D87N	qnrB4	gyrA p.D87N	qnrB4	gyrA p.D87N	gyrA p.S83L	gyrA p.S83L	qnrB19	n.d.	gyrA p.D87N	gyrA p.D87N	gyrA p.S83L	gyrA p.D87N	gyrA p.D87N	gyrA p.D87N	gyrA p.S83A	gyrA p.D87N	parC p.E84G	gyrA p.S83L	qnrB19	qnrS1	parE p.S458A	n.d.	qnrB19	n.d	n.d	gyrA p.D87N	n.d.	gyrA p.S83L	gyrA p.S83L	parC p.S80I	parC p.S80I	gyrA p.S83L
	gyrA p.S83L	p.S80I	gyrA p.S83L				gyrA p.S83L	gyrA p.D87N	gyrA p.S83L	gyrA p.D87N	gyrA p.S83L	gyrA p.S83L				gyrA p.S83L	gyrA p.S83L		gyrA p.S83L		gyrA p.S83L			gyrA p.S83L		gyrA p.S83L	gyrA p.S83L		gyrA p.S83L	gyrA p.S83L	gyrA p.S83L		gyrA p.S83L	parC p.S80I			gyrA p.S83A	parC p.S80I					gyrAp.S83L			parE p.I355T	gyrA p.S83L	gyrA p.S83L
		gyrA p.D87N	parE p.S458A				parC p.S80I	gyrA p.S83L	parC p.S80I	gyrA p.S83L		parC p.S80					parC p.E84G		parC p.S80I		parC p.S80I					parC p.S80I	parC p.S80I		parC p.S80I	parC p.S80R	parC p.S80I		parC p.S80I	parE p.I355T				gyrA p.D87Y					parCp.S80I
		p.S83L	parC p.S80I														parC p.S80I																	gyrA p.D87N				gyrA p.S83L					parE p.S458A
																																		gyrAp.S83L
Macrolide/Linkosamide	lnu(F)	mph(A)	n.d.	n.d.	lnu(F)	n.d.	lnu(F)	n.d.	mph(A)	n.d.	n.d	n.d.	lnu(F)	lnu(F)	lnu(F)	n.d.	mph(A)	n.d.	n.d.	n.d.	n.d.	mph(A)	n.d.	mph(A)	mph(A)	n.d.	mph(A)	n.d.	mph(A)	n.d.	mph(A)	Inu(F)	n.d.	n.d.	Inu(F)	Inu(F)	Inu(G)	mph(A)	Inu(F)	Inu(F)	Inu(F)	Inu(F)	mph(A)	lnu(F)	mph(B)	n.d.	lnu(F)	mph(A)	n.d..
																	lnu(F)										lnu(F)											erm(B)
Phenicol	floR	catA1	cmlA1	n.d.	cmlA1	cmlA	cmlA	floR	catA1	floR	catB3	floR	cmlA1	cmlA1	cmlA1	catB3	cmlA1		floR	n.d.	cmlA1	floR	floR	catB3	cmlA1	n.d.	cmlA1	floR	catA1	floR	catA1	cmlA1	floR	floR	cmlA1	cmlA1	cmlA1	cmlA1	cmlA1	cmlA1	cmlA1	cmlA1	catA1	cmlA1	floR	floR	cmlA1	cmlA1	floR
		floR			floR	floR	floR		floR				floR	floR	floR	cmlA	floR							cmlA1	floR		catA1		floR		floR	floR			floR	floR	floR	floR	floR	floR	floR	floR	cmlA1	floR			floR	floR
																floR								floR			floR																floR
Sulphonamide	sul3	sul1	sul3	n.d.	sul3	sul3	sul3	sul2	sul1	sul2	dfrA1	sul2	sul3	sul3	sul3	sul3	sul3	sul1	sul2	sul1	sul3	sul1	sul2	sul3	sul3	n.d.	sul1	sul2	sul1	sul2	sul1			sul1		sul3	sul2							sul3	sul1	sul2	sul2	sul1	sul2
		sul2							sul2								sul2	sul2		sul2		sul2					sul2		sul2		sul2	sul2	sul2	sul2	sul2		sul3	sul2					sul2		sul2		sul3	sul2
																											sul3					sul3			sul3			sul3	sul3	sul3	sul3	sul3	sul3					sul3
Tetracycline	tet(A)	tet(A)	n.d.	n.d.	tet(A)	tet(A)	tet(A)	tet(A)	tet(A)	tet(A)	tet(A)	tet(A)	tet(A)	tet(A)	tet(A)	tet(A)	tet(A)		tet(A)	n.d.	tet(A)	tet(B)	tet(A)	n.d.	tet(A)	n.d.	tet(A)	tet(A)	tet(A)	tet(A)	tet(A)	tet(A)	tet(A)	n.d.	tet(A)	tet(A)	tet(A)	tet(A)	tet(A)	tet(A)	tet(A)	tet(A)	tet(A)	tet(A)	tet(A)	tet(A)	tet(A)	tet(A)	tet(A)
		tet(B)															tet (B)																				tet(B)
Trimethoprim	dfrA14	dfrA17	n.d.	n.d.	dfrA17	dfrA17	dfrA17	dfrA1	dfrA12	dfrA1	dfrA1	dfrA1	dfrA17	dfrA17	dfrA17	dfrA1	dfrA14	dfrA17		dfrA17	n.d.	dfrA36	n.d.	dfrA1	dfrA14	n.d.	dfrA12	n.d.	dfrA12	n.d.	dfrA12	dfrA17	dfrA14	dfrA1	dfrA12	dfrA17	n.d.	n.d.	dfrA17	dfrA17	dfrA17	dfrA17	dfrA14	dfrA17	dfrA1	n.d.	dfrA1	dfrA17	n.d.
																								dfrA14			dfrA17																				dfrA17	dfrA12
Disinfection genes	emrE	qacEdelta1	qacL	emrE	emrE	emrE	emrE	emrE	emrE	emrE	n.d.	emrE	qacL	qacL	qacL	qacL	qacL	emrE	emrE	emrE	emrE	emrE	emrE	qacL	emrE	emrE	emrE	emrE	emrE,emrE	n.d.	emrE,emrE	qacL	emrE	qacEdelta1	emrE	emrE	n.d.	emrE	emrE	emrE	emrE	emrE	qacL	emrE			emrE	emrE
	qacL				emrE	qacL	qacL		emrE				qacE	qacE	qacE			qacE	emrE	qacE	qacL	qacEdelta1			qacL		qacEdelta1		qacEdelta1		qacEdelta1	qacE			qacL	qacL		qacL	qacL	qacL	qacL	qacL		qacL	emrE	emrE	qacL	qacEdelta1	emrE
					qacL	qacE	qacE		qacEdelta1																		qacL									qacE			qacE	qacE	qacE	qacE		qacE	qacEdelta1		qacE	qacL
					qacE
Heavy Metals	fieF	merT	arsR	terE	terW	fieF	fieF	arsC	fieF	arsC	fieF	fieF	fieF	terW	fieF	terW	arsR	arsC	arsC	arsC	fieF	fieF	arsR	terW	terW	arsC	arsC	arsC	arsR	fieF	arsR	arsR	arsR	arsR	arsR	arsR	arsR	arsR	arsR	terW	terD	terW	arsD	terW	arsR	arsR	arsC	terD	arsR
	arsR	merR	arsC	terD	terZ	terD	terD	arsR	arsR	arsR	arsC	arsR	arsC	terD	arsC	terZ	arsC	arsR	arsR	arsR	arsR	arsR	arsC	terZ	terD	arsR	arsR	arsR	arsC	arsR	arsC	arsC	arsC	arsC	arsC	arsC	arsC	arsC	arsC	terD	terW	terZ	arsC	terZ	arsC	arsC	arsR	terZ	arsC
	arsC	merC	fieF	terC	terD	terZ	terZ	fieF	arsC	fieF	arsR	arsC	arsR	terZ	arsR	terD	fieF	fieF	fieF	fieF	arsC	arsC	fieF	terD	terZ	fieF	terW	fieF	fieF	arsC	fieF	terD	fieF	fieF	fieF	terD	fieF	fieF	terD	terZ	terZ	terD	fieF	terD	fieF	fieF	terZ	terW	fieF
		merP		terB	arsR	terW	terW				merC		terW	arsR	terD	merT		merC		merR	merR			merR	arsC		terD					terW				terW			terW	fieF	fieF	fieF		fieF	merC		terD	arsR	terZ
		FieF		arsC	arsC	arsR	arsR				merP		terD	arsC	terW	merR		merP		merT	merP			merT	arsR		terZ					terZ				terZ			terZ	arsR	arsR	arsR		arsC	merR		terW	arsC	terD
		arsR		arsR	fieF	arsC	arsC				merT		terZ	fieF	terZ	merC		merT		merP	merC			merP	fieF		fieF					fieF				fieF			fieF	arsC	arsC	arsC		arsR	merT		fieF	fieF	terW
		arsC		fieF							merR					merP		merR		merC	merT			merC																					merP
											terD					arsR								arsR
											terZ					arsC								arsC
											terW					fieF								fieF
[truncated: 38 more columns]
